# Supplementary material for: Preservation of circadian rhythm in hepatocellular cancer
Source: J Biol Chem. 2023 Sep 14;299(10):105251. doi: 10.1016/j.jbc.2023.105251 (PMC10582759; doi:10.1016/j.jbc.2023.105251)
Supplement: Table S1 [file mmc1.xlsx]

## Sheet: Sheet1
Genes rhythmic in liver only	Genes rhythmic in tumor only	Genes rhythmic in liver and tumor
Tcf24	Rims1	Sntg1
Ppp1r42	Neurl3	Pkhd1
Jph1	Tmem131	Prkag3
Gm4956	Coa5	Slc23a3
Ankrd23	Aff3	Per2
Tsga10	Snord89	Mpzl1
Tsga10	Als2cr11	Npas2
Mitd1	6030407O03Rik	Armc9
Rev1	Ap1s3	Fcamr
Slc39a10	Col4a4	Syne1
Pgap1	Slc19a3	Tab2
Als2cr12	Nmur1	Stxbp5
2810408I11Rik	Pde6d	Mcu
Idh1	Hes6	Pdxk
Igfbp5	2310007B03Rik	Tjp3
Cryba2	Tmem177	Nuak1
Nhej1	C4bp-ps1	Mettl25
Mir6353	Cdk18	Raet1e
Ngef	Rgsl1	Raet1d
Hdac4	7420461P10Rik	Micu1
Actr3	Gorab	Gm10787
Nckap5	Dcaf6	4930459C07Rik
Dars	Tomm40l	Gabra1
Pfkfb2	Casq1	Lsm11
Pfkfb2	Apcs	Msi2
Pfkfb2	Gm5069	Rsad1
Lax1	Disp1	Srcin1
Elf3	Hhat	Ccnjl
5730559C18Rik	Gm20257	Ifi47
9230116N13Rik	Xrcc5	Gdf9
Gm5833	Wnt6	Gas7
Lhx9	1700016L21Rik	Ctc1
Lhx9	1700019O17Rik	Spata22
Ptgs2os2	Bok	C030037D09Rik
C230024C17Rik	Slco6d1	Ppp1r1b
Fmo2	Serpinb7	Adam11
Fmo3	Slc35f5	4933406C10Rik
BC055324	Acmsd	Itpk1
Atf6	Fam72a	Serpina11
Pcp4l1	Rnasel	Asap2
Ifi203	BC026585	Sipa1l1
Rgs7	Tnfsf18	Acot1
Capn2	Adcy10	Tecpr2
9630028B13Rik	Igsf9	Cwc27
Gm2061	Cfap45	Brd9
Rps6kc1	Sdccag8	Wdr41
Rcor3	Desi2	Cbln3
Lypla1	Kif26b	Tnfrsf19
3110035E14Rik	Cdc42bpa	Nid2
Mcmdc2	Tmem206	Erc2
Prex2	Nek2	Wdr70
Sulf1	Gm10516	2310043O21Rik
Tmem14a	Rgs17	Slc45a4
Plekhb2	Abracl	Foxh1
Il1rl2	E130307A14Rik	Pou6f1
Gpr45	Mfsd4b4	Dnah5
Osgepl1	Gstt4	Mroh1
Ino80dos	Med16	Mroh1
Cps1	Plekhj1	Tef
Tmem169	Mterf2	Fbln1
Smarcal1	Cry1	Gramd4
Slc11a1	Mybpc1	Klhdc7b
Cyp27a1	Mettl21b	Xxylt1
Rhbdd1	Mars	2210404O09Rik
Mroh2a	Sf3b5	Trp53cor1
Spp2	Nhsl1	Tmprss3
Espnl	1700020N01Rik	Alk
2023-09-02	Sgk1	1700010I14Rik
Cdh20	Gm29571	Cyp4f39
2310035C23Rik	Nus1	Camkmt
Gpr39	Pla2g12b	Svil
Pm20d1	Aifm2	Vps13a
Klhdc8a	Aifm2	Gda
Lad1	Tacr2	Loxl4
Apobec4	Rufy2	Hps1
Nmnat2	Lss	Itga8
Rgs8	1600002K03Rik	Pbx3
Astn1	Polr3b	Pak7
4930523C07Rik	1810014B01Rik	Zbtb46
Rgs5	Gnptab	Abca2
Nr1i3	Ikbip	BC052040
Lefty2	5730420D15Rik	Dnmt3b
Capn8	Kitl	Slc12a5
Rd3	Osbp2	P2ry12
Plxna2	Nacad	Trim2
A330023F24Rik	Ddc	Fam160a1
Ipcef1	Commd1	Ciart
B230208H11Rik	Cfap36	Gstm7
Aig1	Pttg1	Gstcd
Gm20125	Thg1l	Hs2st1
4930455C13Rik	Sgcd	St6galnac3
Nkain2	Gm11186	Intu
Ccdc162	Ccdc69	Mme
Aim1	Fam114a2	Rorc
Cep85l	Wnt3a	Lingo4
Man1a	Tmem88	Papss1
Slc29a3	Kdm6b	Tbck
Sgpl1	Mpdu1	Cdk5rap2
Gstt1	Pitpnm3	Zscan20
Adarb1	Traf4	Azin2
Cbarp	Tefm	Zbtb40
Adamtsl5	Dhrs11	Per3
Tle6	Gdpd1	Ccne2
Slc41a2	Rad51c	Hspg2
Chpt1	Ankfn1	Mthfr
Ano4	Gm11532	Acot7
Apaf1	Kpnb1	Gpr153
Cep83os	Pgap3	Chd5
Tmtc2	Ikzf3	Rchy1
Tmem19	Nr1d1	Gbp10
Slc16a7	Smarce1	Gbp6
Kif5a	Krt25	Rnft2
Myl6b	Dhx58	Serpine1
Suox	Strada	Katnal1
Dgka	Abca8b	Magi2
Bloc1s1	Rab40b	Cpeb2
Mthfd1l	Fam161a	Slc34a2
Esr1	Efemp1	Arhgap24
Gm6150	Olfr56	Gm15800
Ahi1	Col23a1	Lag3
Gm5420	Acsl6	Mansc1
Sult3a1	B9d1	C2cd5
Traf3ip2	Trim16	Bhlhe41
Ddo	Rnf222	Tspan33
Wasf1	Psmb6	Smo
5730435O14Rik	Eno3	Tacr1
Sesn1	Atp2a3	Pik3c2g
Pdss2	Ccdc92b	Cyp2a22
Msl3l2	Tusc5	Neu3
Ank3	Ssh2	1700123J17Rik
Vpreb3	Myo18a	Zfp30
Spatc1l	Rab11fip4	Plekha4
Arid3a	Lhx1os	Dbp
Grin3b	Car4	Xrra1
Abca7	Tbx4	Wee1
Plk5	Dgkeos	Mical2
Amh	B130006D01Rik	Arntl
Tle2	Gm53	Kdm8
Rfx4	Sp6	D430042O09Rik
Btbd11	Mir6927	3930402G23Rik
Timp3	Cnp	Ubxn8
4933408J17Rik	Hspb9	Crnde
Poc1b	Vps25	Cep164
E2f7	G6pc	Nrg4
Avpr1a	Tmem94	Ano10
Rdh9	Gm11744	Prdm10
Mmp19	Kcnf1	Mfrp
Npc1l1	Cys1	Myo1e
D630024D03Rik	Rsad2	Gsta1
Ccng1	Lrrc72	Gm3776
Timd2	Stxbp6
Gm12216	Eapp
Pld6	Pole2
Rasd1	5830428M24Rik
Slc47a2	Plekhd1os
Mir3062	Pgf
Efnb3	Angel1
Tnfsfm13	Ston2
Kctd11	Wdr60
Inca1	Nbas
Aspa	Gm17746
Sgsm2	Atl1
Vps53	Dcaf4
Mir423	Acot3
Ankrd13b	D030025P21Rik
Sarm1	Rin3
Tmem97	Serpina3k
Asic2	Tunar
Gas2l2	Tunar
Ccl9	Bdkrb1
Med13	Mir3070a
Cltc	Ppp2r5c
Hlf	Ppp2r5c
E130012A19Rik	Exoc3l4
Ptges3l	Tdrd9
Mpp2	Vipr2
Gosr2	A930002C04Rik
Nsf	Wnk2
2610035D17Rik	Gm20554
Unc13d	Zfp72
Tk1	Vcan
Socs3	Xrcc4
Ccdc57	Tmem171
Nipsnap1	Naip1
Adcy1	Gzma
Sertad2	Serpinb9
Smek2	Mir5124a
Pank3	Stmnd1
Olfr1385	Rnf144b
Rapgef6	Ecm2
Galnt10	Fbxl21
Zfp692	Tgfbi
Trim58	Habp4
Gm16062	Serf1
Rai1	Usp54
Fam83g	Dusp13
Myh10	Zfp503
Per1	Gm10248
Xaf1	Dlg5
Ggt6	3425401B19Rik
Itgae	Bmpr1a
Olfr20	Ldb3
Slc43a2	Ang6
Fam222b	3632451O06Rik
Aldoc	Tep1
Vtn	Gjb2
Sebox	4930471C04Rik
Nf1	Slc25a37
Tmem98	Pdlim2
Rasl10b	Cysltr2
Ddx52	4933406F09Rik
Ggnbp2os	Slc4a7
Tob1	Anxa11
Phospho1	Cphx1
Cbx1	Tkt
Arhgap23	Lrrc18
Hsd17b1	Tmem253
Tcam1	Ift88
Arsg	4931440J10Rik
Map2k6	Fam167a
Ten1	Nkx2-6
Cdk3-ps	Enox1
Aanat	Timm8a2
2023-09-09	Spef2
Birc5	6030458C11Rik
Mfsd2b	Sntb1
4921511I17Rik	Lrrc6
Fam84a	Col22a1
Mir6538	Tonsl
Slc26a4	Arhgap39
Atxn7l1os2	Apol7b
Heatr5a	Chadl
Rn7s2	Polr3h
Dhrs7	1700001L05Rik
Wdr89	Scube1
Sgpp1	Wnt7b
AI463170	Arsa
2310015A10Rik	Arf3
Pnma1	Itga5
Ltbp2	Capsl
0610007P14Rik	Drosha
Ngb	Fam173b
Tc2n	Odf1
D230030E09Rik	Adgrb1
BC068281	Zfp41
Gm38407	Smpd5
Cmpk2	Adck5
Tssc1	Tbc1d22a
Myt1l	C230037L18Rik
Sypl	9330020H09Rik
Dgkb	Ccdc65
Fancm	Gpd1
Frmd6	Methig1
Dact1	Grasp
Rad51b	Hoxc13
2310002D06Rik	Mir148b
Plekhd1	1700037C18Rik
Susd6	Srl
Rgs6	Grin2a
Acot6	Pla2g10
Fos	Slc7a4
Cipc	9030404E10Rik
Adck1	Trat1
Nrxn3	Alcam
Zc3h14	Tmem30c
Gm10432	St3gal6
Serpina5	Mir6964
Wdr25	Nudt16l1
Aspg	Rbfox1
Crip2	Ppm1f
Net1	Tmem191c
Pfkp	Scarf2
Pou6f2	Tssk1
Nme8	Yeats2
Zkscan8	St6gal1
Hfe	4632428C04Rik
Slc17a4	Mir99a
Gmnn	4930478L05Rik
Serpinb6a	Sim2
Gfod1	Gm8363
Gm3604	Gm9992
1190003K10Rik	Zfp13
Mterf3	Prss41
Adamts16	Amdhd2
Zfp825	Telo2
Rfesd	Cacna1h
Gpr150	4930539E08Rik
Cmya5	Tff1
Bhmt	Notch3
AW495222	Brd4
1700029F12Rik	Zfp811
Fcho2	Psmb9
Srek1	H2-T24
Gpbp1	Crisp2
Gng4	Tdrd6
Hist1h2bp	Guca1a
Hist1h1t	Foxp4
Gpld1	Dazl
Mboat1	Ticam1
Gm15908	Ptprs
Fam50b	Acer1
Id4	Gm11110
Pcbd2	A230009B12Rik
2010111I01Rik	Lix1
Cdk20	Gm5092
9330111N05Rik	Prss32
Ssbp2	Lmf1
Serinc5	Ergic1
Ankrd55	Btnl2
Ccno	Tnxb
Arl15	Cchcr1
Ppifos	Cdsn
Prkcd	Rnf39
Fermt2	Cul7
Exoc5	Tfeb
Cdh24	Lrfn2
Ppp1r3e	Kat2b
Emc9	Dreh
Nedd8	Mta3
Gzmn	Zfp438
Setdb2-phf11c	2023-03-03
Gata4	Fbn2
Adam2	Grpel2
Ppp3cc	4930546C10Rik
Sftpc	Zfp407
Akap11	AW554918
Lect1	Pcdhb18
Abhd6	Commd10
Ngly1	Tnfaip8
Wnt5a	1500015A07Rik
Nt5dc2	Impa2
Tnnc1	Nudt22
Parp2	Dagla
Mettl17	Tkfc
Ltb4r2	Cd6
Ltb4r1	Smc5
Shisa2	Fxn
Amer2	Insl6
Sacs	Ankrd22
Rnaseh2b	Pdzd7
Xkr6	4930552P12Rik
Tpt1	Trmt112
Farp1	Slc22a8
Ubac2	Zbtb3
C7	Fth1
Rai14	Cd274
Trio	Ifit2
Csmd3	Ifit1
Kcnq3	Cnnm1
Zfat	Tmem180
Mroh4	Pdcd4
Ly6d	Rsu1
Ly6h	Cubn
Top1mt	Nacc2
Tmprss6	Sh3glb2
Sstr3	Cacnb4
Card10	Nr4a2
Mkl1	Slc38a11
Pmm1	Ttc21b
Shisa8	Scn7a
Ttll12	Gyltl1b
Ttll8	Prdm11
Odf3b	Cd82
Spn-ps	Accs
Rhebl1	Caprin1
C1ql4	Zfp770
Smagp	Dph6
Bin2	Ppp1r14d
Cela1	Ell3
Zfp385a	Duox2
2410089E03Rik	Duoxa1
2023-03-11	Nphp1
Mtbp	F830045P16Rik
Zhx2	4930402H24Rik
1700012I11Rik	Zfp442
Khdrbs3	Zfp345
Mapk15	Ninl
Scx	Dusp15
Kifc2	Pigu
Pdxp	4930405A21Rik
Maff	Samhd1
Gm16576	Ptprt
Ep300	Wfdc12
Mpped1	Wfdc15b
Atxn10	Spata25
Pim3	Sulf2
Alg10b	Fam65c
Ano6	Bcas1
Tmem106c	Bmp7
Spats2	Helz2
6030408B16Rik	Il2ra
Ppl	4931423N10Rik
Mzt2	Stkld1
Igll1	Fam73b
Ccdc116	Nup214
2023-09-05	Chn1os3
Camk2n2	Fam171b
Clcn2	Pacsin3
Tra2b	D930015M05Rik
Cldn1	Alx4
Atp13a4	Mpped2
Gp5	Tmco5b
Nrros	Ckmt1
4932412D23Rik	Duox1
4932412D23Rik	Snord110
Gm19522	Tmem239
Gm4827	Cdc25b
Cep97	Sstr4
Adgrg7	Cst9
Crybg3	Zfp937
Lipi	Entpd6
Mrpl39	Fkbp1a
Cldn14	H13
Dscr3	Cox4i2
Dscam	Kif3b
Prdm15	Bpifb4
Sec14l5	Bpifb5
Gm9961	Gnas
Mkl2	Edn3
Snai2	Cpa3
Mapk1	2400006E01Rik
Ydjc	Etfdh
Ccdc74a	Sema4a
Vps8	Lmna
Snora81	Mrps21
Tnk2	Cept1
Itgb5	Gstm1
Iqcb1	Cyb561d1
Lrrc58	Cdc14a
Igsf11	Slc44a3
Zbtb20	Sgms2
Usf3	Rap1gds1
Dcbld2	Fam73a
Eva1c	Lrrcc1
A930006K02Rik	Ythdf3
Itsn1	Mynn
Cbr1	4932438A13Rik
Wrb	Dclk1
Mrpl18	Kcnab1
Gm3448	Hdgf
Lnpep	Pbxip1
Zfp947	Kcnn3
Mir5134	Mir7012
D330041H03Rik	Mrpl9
Syngr3	Pex11b
Hn1l	Trim45
Wfikkn1	Syt6
Rab11fip3	Syt6
Fkbp5	Sort1
1700097N02Rik	Tifa
Ephx3	Pla2g12a
Zfp763	Slc9b2
Egfl8	Gbp7
Hspa1b	Gbp3
H2-Bl	Odf2l
Cenpq	Ssx2ip
Adgrf2	Gm16325
Slc25a27	Tmem67
Capn11	Zfp292
Cul9	Rnf38
Plin4	Mrpl50
Nrtn	Wdr31
Slc25a23	Tnfsf15
Gm4566	Tnc
1110020A21Rik	Dock7
Prr18	BB031773
Mirlet7e	Dmbx1
6330415G19Rik	Btbd19
Mir5125	Szt2
Meiob	Gjb4
Spsb3	Nkain1
Ift140	Cdc42
Armc12	Vwa5b1
1700030A11Rik	Crocc
Cdkn1a	Draxin
Dnah8	Arhgef16
Pde9a	Gm16023
Ndufv3	Lyn
Rhag	Ubxn2b
Clic5	Calb1
Guca1b	Bach2
Ccnd3	Dnaic1
Ddx11	Atp8b5
Qpct	Car9
Ttc39d	Slc44a1
Crem	Tmem38b
Crem	Zfp462
Epc1	Gng10
Cetn1	Focad
Aqp4	Efcab7
Trappc8	Skint4
Gm15972	Foxd2os
Nme5	Tctex1d4
4933408B17Rik	Eri3
Yipf5	Cldn19
A330093E20Rik	Guca2a
Smim3	Scmh1
Ppargc1b	Rims3
Txnl1	Col8a2
Lipg	AU040320
9030625G05Rik	Yars
Hsbp1l1	Sync
Gm6225	Ptp4a2
Bambi	Ptafr
Rab18	Ahdc1
Mep1b	Kdf1
Mapre2	Htr1d
Fhod3	Lactbl1
Bin1	Mfap2
Ankhd1	4930455G09Rik
Slc35a4	Tmem51os1
Rell2	Tnfrsf9
Arhgap26	1700003C15Rik
Megf10	Speer4e
Slc12a2	Gm17019
Chsy3	Cd36
1700030N03Rik	Man2b2
Lrp5	Rfc1
Bbs1	Commd8
Sipa1	Nmu
Pcnx3	1700063O14Rik
Cdc42ep2	Antxr2
Kcnk4	Wdfy3
Flrt1	Glmn
Slc22a26	Evi5
Slc22a29	Svop
Slc3a2	2610524H06Rik
Rom1	Oas1c
Asrgl1	Tctn1
Fen1	Vps37d
Ppp1r32	3110082I17Rik
Tmem138	Iqce
Dtx4	Zfp316
Tjp2	Tecpr1
4430402I18Rik	Gm4961
A930007I19Rik	Slc35f6
Asah2	Whsc1
Lipa	Gm1673
1500017E21Rik	Mir3097
Rbp4	Rgs12
Tll2	Hgfac
Pik3ap1	Cc2d2a
Avpi1	Pdgfra
Pyroxd2	Srd5a3
Hpse2	Cxcl1
9130011E15Rik	1700007G11Rik
Pitx3	Btbd8
Sh3pxd2a	A830010M20Rik
B230217O12Rik	Galnt9
Mtl5	Oasl1
Pitpnm1	Msi1
Ccdc87	Tesc
4930481A15Rik	2410131K14Rik
Slc25a45	Fzd10
Map4k2	Alkbh4
Chrm1	Ift22
Lrrn4cl	Zscan21
Trpm3	D830046C22Rik
Trpm3	Lfng
Trpm3	Pms2
Papss2	1700018F24Rik
Ffar4	Cyp3a57
Pde6c	Ppp1r3a
Plce1	Wasl
Hells	Tsga13
Cyp2c55	Hipk2
Ankrd2	9130019P16Rik
Marveld1	Pde1c
R3hcc1l	Pde1c
Nkx2-3	Thnsl2
Fam178a	Tcf7l1
Elovl3	Dnah6
As3mt	Ctnna2
Grk5	Stambp
Meig1	Rab11fip5
Camk1d	Chchd6
Pfkfb3	Chst13
C1ql3	Pdzrn3
Ptgds	0610040F04Rik
Mamdc4	Ccnd2
Lhx3	Dusp16
Fnbp1	Kras
Ttc16	Dync1i1
Phf19	Cald1
Zbtb6	Ttc26
Rprm	Agk
Ifih1	Zfp775
Gpr155	Hoxaas2
Pde11a	Fkbp9
Ptprj	Particl
Mapk8ip1	C87436
Pin1rt1	Vmn1r44
Pax6os1	Slc6a11
Elp4	Hrh1
Ryr3	Cand2
Bmf	Ift122
Ndufaf1	Dcp1b
Ttbk2	Necap1
Zscan29	C1ra
Trp53bp1	Spsb2
Shf	Pianp
Cpxm1	Parp11
Spef1	Sspn
Jag1	Klhl42
Dzank1	Dnaaf3
Rbbp9	Chmp2a
Nkx2-2	Hif3a
2310005A03Rik	Ccdc61
Acss2os	Lsr
Tti1	Iglon5
Tgm2	Myh14
Gm826	Dkkl1
Elmo2	Sult2b1
Tmem189	Nipa1
Gm16796	Nmb
Ctcfl	Capn5
Pmepa1	Mogat2
Srms	Rhog
Zbtb46	Nsmce1
E030013I19Rik	Eif3c
Ptf1a	Tmem219
Yme1l1	2023-09-01
Il1f8	Oat
Pnpla7	Fam196a
Lcn8	Tubgcp2
Med27	Zfp941
Fam102a	Sigirr
Rabgap1	Leng8
Pkp4	Brsk1
Tanc1	Rpl28
Tbr1	U2af2
Dhrs9	Gng8
Ubr3	Cyp2a5
Metap1d	Pepd
Dlx1	Slc7a9
Pdk1	Klk4
Zak	Klk1b11
Zak	Tsks
Slc43a1	Sytl2
Fnbp4	Tenm4
Agbl2	Wnt11
Acp2	Arrb1
Lrp4	Lamtor1
Phf21a	Pgap2
Abtb2	9030624J02Rik
Them7	Dctn5
Ccdc34	Hirip3
Slc5a12	Cdipt
Aven	Itgal
Ivd	Itgam
Chst14	Syt8
Gm14137	Mrpl23
Zc3h6	Tspan32
1110034G24Rik	Cd81
Sptlc3	Col4a1
Xrn2	Cars2
Scrt2	1700029H14Rik
Gm14164	Erich1
Zfp341	Gm15816
Acss2	Wrn
Mmp24	5430403N17Rik
Spag4	Primpol
Adig	Cyp4f18
Fam83d	Abcc12
Top1	Gm10637
Lpin3	Brd7
Tox2	Rpgrip1l
Hnf4a	Dok4
Dbndd2	Fa2h
Cebpb	Nup133
Tshz2	Defb1
Fam210b	Mboat4
Zfp831	Pcm1
Ss18l1	Mtnr1a
Slco4a1	Ddx60
Tpd52l2	Tmem192
Uckl1os	Lpl
Uckl1os	Gdf1
Polr3k	Nkd1
Mrps28	Zfp90
Gyg	Vat1l
Naaladl2	Gm38416
Kcnmb3	Crispld2
Dnajc19	Foxl1
Mir7009	Acsf3
Pcdh18	4933417D19Rik
Ufm1	Zfp599
Tm4sf1	Gm1110
A730090N16Rik	Dcps
Tmem144	Ddx25
Efna3	1700027I24Rik
Slc27a3	Tecta
Lor	Abcg4
Gm128	Il10ra
Bnipl	Hspb2
BC028528	1700017B05Rik
Vps45	Islr2
Hist2h3c2	Bbs4
Gm15441	9230112J17Rik
Nudt17	B930092H01Rik
Hsd3b1	Fam81a
Mab21l3	Snap91
Capza1	Cep162
Atp5f1	Pik3cb
Gstm6	Esyt3
Gstm3	Cyb561d2
Gstm2	Fbxl2
1700003H04Rik	Crtap
Gm29811	Cmtm7
Npnt	Gorasp1
Ifi44l	Ulk4
Cth	Cdcp1
Ralyl	Mmp10
Hltf	Mre11a
Spata16	Bbs9
Gm2011	Opcml
Noct	Kirrel3
Stoml3	Esam
Rsrc1	Clmp
Ppm1l	Scn4b
4930579G24Rik	1700041C23Rik
Fam198b	Stra6
Pdgfc	Stoml1
Fbxw7	Rasl12
Fam189b	Oaz2
Tpm3	Aldh1a2
Tchh	Zfp949
Tchhl1	Rasgrf1
Them4	Faim
C2cd4d	Rab6b
Tmod4	6430571L13Rik
Vtcn1	Elp6
Fam212b	Kif9
Col11a1	Kif9
Dbt	Tmppe
Ddit4l	Dlec1
Adh7	Ccr8
Adh6a	Mir532
Mir1956	Bcor
2023-09-15	Med14
Ddah1	Elk1
Slc44a5	Zdhhc9
Negr1	Gpc4
Ankrd13c	Naa10
Ints8	Gm5640
Cpne3	Pja1
Trmo	Magt1
Tbc1d2	Nap1l3
Actl7b	Armcx6
Susd1	Glra4
Whrn	Tmem29
Astn2	Gnl3l
Gm11413	Kantr
Cdkn2b	Usp9x
Scp2	Kdm6a
Zfyve9	Stag2
Uqcrh	Mtm1
Mast2	Mtmr1
Hpdl	Gdi1
Tmem125	Efnb1
Sh3d21	Arr3
Iqcc	Cylc1
Serinc2	Tceal1
Gm12992	BC065397
Sytl1	D330045A20Rik
Extl1	Mid2
Alpl	Rbbp7
Fhad1	Gemin8
Rps19-ps3	Uty
Clcn6
5830444B04Rik
Chchd7
4930423M02Rik
Gdf6
Tmem64
Cngb3
Ttpa
Gabrr2
Rngtt
Glipr2
Nans
Plppr1
Col27a1
Orm3
6330416G13Rik
Acer2
Mir491
Gm13289
Ube2u
0610043K17Rik
Pik3r3
Ptch2
Eva1b
Trappc3
Phc2
Zbtb8os
Map3k6
Aunip
Myom3
Gale
Id3
Sh2d5
Kif17
Padi2
Gm13251
Gm13139
Fbxo2
Slc2a5
Uts2
Tnfrsf25
Cfap74
Tmem240
Rnf223
Adam22
Ptpn12
Ccdc146
Napepld
Tmub1
Smarcd3
Shh
Spon2
Nelfa
2210406O10Rik
Kcnip4
Gnpda2
Fryl
Tmprss11e
Adamts3
Rassf6
Klhl8
Vmn2r12
Crybb2
Acad10
Ift81
Gtf2ird1
Lat2
BC037034
Card11
Fbxl18
5730422E09Rik
Pex1
Tmbim7
Abcb1b
Speer8-ps1
Lhfpl3
Cct8l1
En2
Drc1
Htt
Crmp1
5730480H06Rik
Stim2
Nwd2
Mir574
Klb
Grxcr1
Gabrb1
Atp10d
Slain2
Alb
Parm1
2023-09-11
Fgf5
2310034O05Rik
Acacb
Mir7027
Nos1
Hrk
Hip1r
Pitpnm2os1
Glt1d1
Piwil1
Caln1
Hspb1
Cnpy4
Cyth3
Trrap
Rasl11a
Gtf3a
Pon1
Pdk4
Col28a1
A430035B10Rik
Tmem229a
3110062M04Rik
Slc13a4
Dgki
Rn4.5s
Rarres2
4921507P07Rik
Cpvl
Crhr2
Ppm1k
Pyurf
Mthfd2
1700124L16Rik
Sfxn5
Nat8f3
Nat8f5
Cfap100
AY512915
Frmd4b
Eif4e3
Camk1
Atp2b2
Rassf4
Wnt5b
Mical3
Cd4
Cd9
Hebp1
Erp27
Casc1
Gm20619
Umad1
Foxp2
Fscn3
Hilpda
Fam71f2
Ahcyl2
Strip2
Lrguk
2010310C07Rik
Cntnap2
Gimap9
Abcg2
Krcc1
St3gal5
Ggcx
B230319C09Rik
Npm3-ps1
Slc41a3
4930590J08Rik
Mitf
Cntn4
Grm7
Cpne9
Ttll3
2023-03-08
Olfr212
Mug1
C1rl
E130112N10Rik
Klrd1
Etv6
Spx
5330439B14Rik
D6Ertd474e
Ppfibp1
Rep15
Far2
Tmc4
Leng9
Zbtb45
Fkrp
Apoe
Plekhg2
Sipa1l3
Zfp940
Ovol3
Lrfn3
Ccne1
AW146154
Rcn3
Mrgpra2b
Ipw
Snhg14
Klf13
Synm
Pgpep1l
Rlbp1
Plin1
Man2a2
Eed
Tmem126b
Aqp11
Omp
B3gnt6
Gga2
Arhgap17
Sult1a1
Sephs2
Stx1b
D7Ertd443e
Adam8
Msx3
Irf7
Trpm5
Osbpl5
Prkcg
Cacng7
Ccdc106
Kptn
Gm29443
Prkd2
Mypop
Ppp1r13l
Nkpd1
Zfp428
Ethe1
4732471J01Rik
4732471J01Rik
Cyp2g1
Zfp60
Cebpa
E130304I02Rik
Zfp788
Vsig10l
Klk1b7-ps
Syt3
Mtag2
Bcat2
Fut1
Gtf2h1
Tmem86a
Nav2
Ube3a
Ube3a
E030018B13Rik
4930441H08Rik
Wdr93
Mex3b
Rab30
Ucp3
Rab6a
Fam168a
Clpb
Trim34a
Micalcl
Parva
Iqck
Ctf1
Fbxl19
Trim72
Inpp5a
Mtg1
Dhcr7
Shank2
Efnb2
Gm15348
Ido2
Gm16793
Snx25
Wwc2
Rfxank
Armc6
Kcnn1
Slc5a5
Abhd8
1700011L22Rik
Dand5
Junb
Best2
Ces1a
Nudt21
Terb1
Fhod1
Ctrl
Fuk
1700030J22Rik
Gcsh
Taf1c
Snai3
Cbfa2t3
Gm26391
Pnpla6
9530052E02Rik
Tex29
Atp11a
Tmco3
Dkk4
D8Ertd82e
B430010I23Rik
Cfap97
Enpp6
Asb5
Nat2
Sh2d4a
Atp6v1b2
Hapln4
Gm3336
2010320M18Rik
Il12rb1
Pgls
Fam129c
0610038B21Rik
Asf1b
Prkaca
Samd1
1700067K01Rik
Lyl1
Fbxw9
Dhps
Slc6a2
Mt2
Mt1
Cklf
Ces2c
Plekhg4
Rltpr
Nfatc3
Has3
Wwp2
Zfp821
Phlpp2
Mtss1l
Nudt7
Necab2
Galnt2
Dync2h1
Birc3
Gm32014
4931406C07Rik
Col5a3
Angptl6
Gm7904
Ccdc151
AW551984
Tbcel
Nnmt
Acat1
Neil1
Dis3l
Lactb
Ccnb2
Fam63b
Lipc
Unc13c
Tinag
Rnf7
Spsb4
1300017J02Rik
Nradd
Nbeal2
Stac
Gpd1l
2010315B03Rik
Plppr2
Cdon
Usp2
Ccdc153
Npat
Hcn4
Clpx
Gm32511
Leo1
Elovl5
Gcm1
C920006O11Rik
Mei4
4930554C24Rik
Nme9
Slco2a1
Poc1a
Cacna2d2
Zmynd10
Nicn1
1700102P08Rik
Prkar2a
Cspg5
Mir7090
Zfp651
Fam198a
Clcn5
Usp27x
2010204K13Rik
2010204K13Rik
Ppp1r3f
Tbc1d25
Porcn
Mdrl
Mir505
Xlr3c
Trex2
Arhgap4
Flna
F8
Eif2s3x
Zxda
Tceal6
Slc25a53
Tsc22d3
Pdha1
Car5b
Bmx
Tmsb4x
Syp
Gm14634
Zcchc12
Sowahd
Bcorl1
Gm35612
Brcc3
Nono
Tsx
Gm9159
1700121L16Rik
2810403D21Rik
Hnrnph2
Mum1l1
Trpc5os
Adgrg2
Scml2
